# Supplementary material for: Patients with a Short Distance Between the Prostate and the Rectum Are Appropriate Candidates for Hydrogel Spacer Placement to Prevent Short-Term Rectal Hemorrhage After External-Beam Radiotherapy for Prostate Cancer
Source: Curr Oncol. 2025 Jul 3;32(7):385. doi: 10.3390/curroncol32070385 (PMC12293744; doi:10.3390/curroncol32070385)
Supplement: Supplementary file 1 [file curroncol-32-00385-s001.zip]

Archive with 1 entries (1 files):
- curroncol-3693131-supplementary.pdf
